# Supplementary material for: New 5-Hydroxycoumarin-Based Tyrosyl-DNA Phosphodiesterase I Inhibitors Sensitize Tumor Cell Line to Topotecan
Source: Int J Mol Sci. 2023 May 23;24(11):9155. doi: 10.3390/ijms24119155 (PMC10253161; doi:10.3390/ijms24119155)
Supplement: Supplementary file 1 [file ijms-24-09155-s001.zip]

Archive with 1 entries (1 files):
- ijms-2343031-supplementary.pdf
